# Supplementary material for: Leishmania donovani Targets Dicer1 to Downregulate miR-122, Lower Serum Cholesterol, and Facilitate Murine Liver Infection
Source: Cell Host Microbe. 2013 Mar 13;13(3):277–88. doi: 10.1016/j.chom.2013.02.005 (PMC3605572; doi:10.1016/j.chom.2013.02.005)
Supplement: Table S2. Microarray Analysis Shows Substantial Changes in Expression of Lipid Metabolizing Genes, Related to Figure 2 — RNA samples from normal animal livers and those 60 days p.i. were subjected to a whole-genome microarray analysis. Lipid metabolic genes showing a fold change ≥ 2 are listed with fold changes in their expression in infected samples against their expression levels in normal livers. Type 1 genes are downregulated in infection, whereas type 2 genes are upregulated. [file mmc2.xls]

## Sheet: Sheet1
Supplemental Table 2: Major Changes in Lipid Metabolizing Genes Expression in L. donovani Infected Mouse Liver
				TYPE I-DOWNREGULATED IN INFECTION
	GENE		NORMAL		INFECTED		fold downregulation			Gene name; Symbol
	Cyp2a4		14373.6		183.85		78.1809			Cytochrome P450 2A4;Cyp2a4
	Cyp2b9		8590.03		629.75		13.6404			Cytochrome P450 2B9;Cyp2b9
	Impa1		1427.13		120.75		11.8189			Inositol monophosphatase;Impa1
	Fig4		305.167		26.55		11.494			SAC domain-containing protein 3;Fig4
	Ang1		4876.13		462.15		10.551			Angiogenin;Ang
	Cyp4a14		24413		2700.45		9.04036			Cytochrome P450 4A14;Cyp4a14
	Ces1		4531.73		504		8.99153			Liver carboxylesterase 1;Ces1
	Crot		521.9		59.45		8.77881			Peroxisomal carnitine O-octanoyltransferase;Crot
	Samd8		196.7		28.75		6.84174			Sphingomyelin synthase-related protein 1;Samd8
	Plscr2		674.6		103.95		6.48966			Phospholipid scramblase 2;Plscr2
	Slc25a13		1024.27		169.55		6.04109			Calcium-binding mitochondrial carrier protein Aralar2;Slc25a13
	Colec10		820.1		137.1		5.98177			Collectin-10;Colec10
	Lpgat1		753.533		128.2		5.8778			Acyl-CoA:lysophosphatidylglycerol acyltransferase 1;Lpgat1
	Ehhadh		7697.13		1326.95		5.80062			3-hydroxyacyl-CoA dehydrogenase;Ehhadh
	Ugt1a6a		5722.1		1124.25		5.0897			UDP-glucuronosyltransferase 1-6;Ugt1a6
	Cbr1		5134.7		1112.95		4.61359			Carbonyl reductase [NADPH] 1;Cbr1
	Cyp2c39		9184.2		2168		4.23625			Cytochrome P450 2C39;Cyp2c39
	Dmgdh		3531.13		913.6		3.86508			Dimethylglycine dehydrogenase, mitochondrial;Dmgdh
	Cct2		192.633		50.1		3.84498			T-complex protein 1 subunit beta;Cct2
	Osbpl11		438.333		119.15		3.67884			Oxysterol-binding protein-related protein 11;Osbpl11
	Acsm1		601.867		166.15		3.62243			Acyl-coenzyme A synthetase ACSM1, mitochondrial;Acsm1
	Pnpla3		507.333		156.35		3.24486			Patatin-like phospholipase domain-containing protein 3;Pnpla3
	Mmd2		168.067		52.8		3.18308			Monocyte to macrophage differentiation factor 2;Mmd2
	Mccc1		1414.87		448.7		3.15326			Methylcrotonoyl-CoA carboxylase subunit alpha, mitochondrial;Mccc1
	Tmprss2		257.933		82.95		3.1095			Transmembrane protease, serine 2 catalytic chain;Tmprss2
	Acadl		1039.67		343.4		3.02757			Long-chain specific acyl-CoA dehydrogenase, mitochondrial;Acadl
	Bckdhb		5225.07		1727.7		3.02429			2-oxoisovalerate dehydrogenase subunit beta, mitochondrial;Bckdhb
	Plekha3		617.733		201.9		3.0596			Pleckstrin homology domain-containing family A member 3;Plekha3
	Nr1d2		1259.37		422		2.98428			Nuclear receptor subfamily 1 group D member 2;Nr1d2
	Ndufab1		396.767		135.7		2.92385			Acyl carrier protein, mitochondrial;Ndufab1
	Hmgcr		570.233		196.25		2.90565			3-hydroxy-3-methylglutaryl-coenzyme A reductase;Hmgcr
	Rbp1		675.567		232.8		2.90192			Ribosome-binding protein 1;Rrbp1
	Sip1		900.467		312.8		2.87873			Zinc finger E-box-binding homeobox 2;Zeb2
	Pecr		5175.87		1830.5		2.82757			Peroxisomal trans-2-enoyl-CoA reductase;Pecr
	Por		1366.8		493.75		2.7682			E3 ubiquitin-protein ligase Topors;Topors
	Chka		627.267		229.9		2.72843			Choline kinase alpha;Chka
	Pmvk		1002.5		369.95		2.70983			Phosphomevalonate kinase;Pmvk
	Npc2		3347.67		1245.65		2.68749			Epididymal secretory protein E1;Npc2
	Fasn		103.567		38.65		2.6796			Oleoyl-[acyl-carrier-protein] hydrolase;Fasn
	Slc37a4		1042.87		390.25		2.6723			Slc37a4;Slc37a4
	Sulf2		377.933		144.2		2.6209			Extracellular sulfatase Sulf-2;Sulf2
	Cav1		249.867		96.15		2.59872			Caveolin-1;Cav1
	Gpd2		369.6		145.4		2.54195			Glycerol-3-phosphate dehydrogenase, mitochondrial;Gpd2
	Cyp2c40		104.467		42.2		2.47551			Cytochrome P450 2C40;Cyp2c40
	Gsta2		2102.37		850.2		2.47279			Glutathione S-transferase A2;Gsta2
	Ugt1a1		1440.33		598.15		2.40798			UDP-glucuronosyltransferase 1-7C;Ugt1a7c
	Pitpnc1		93.1667		39.6		2.35269			Cytoplasmic phosphatidylinositol transfer protein 1;Pitpnc1
	Hsd17b6		13579.9		5777.3		2.35056			Hydroxysteroid 17-beta dehydrogenase 6;Hsd17b6
	Pitpnm2		1132.63		490.75		2.30796			Membrane-associated phosphatidylinositol transfer protein 2;Pitpnm2
	Scd1		31656.3		13737.8		2.30432			stearoyl-CoA desaturase (delta-9-desaturase)
	Pdhb		1052.8		460.8		2.28472			Pyruvate dehydrogenase E1 component subunit beta, mitochondrial;Pdhb
	Dhcr24		3213.3		1426.45		2.25266			24-dehydrocholesterol reductase;Dhcr24
	Abcd3		7147.17		3181.05		2.24679			ATP-binding cassette sub-family D member 3;Abcd3
	Cyp3a13		1177.53		541.65		2.17397			Cytochrome P450 3A13;Cyp3a13
	Pik3ca		155.833		73.75		2.11299			Phosphatidylinositol-4,5-bisphosphate 3-kinase catalytic subunit alpha isoform;Pik3ca
	Abca9		99.8667		47.1		2.12031			ATP-binding cassette sub-family A member 9;Abca9
	Cyp2a5		16601.9		7864.7		2.11094			Cytochrome P450 2A5;Cyp2a5
	Tmem23		136.6		64.8		2.10802			Phosphatidylcholine:ceramide cholinephosphotransferase 1;Sgms1
	Sec14l2		6121.63		2922.2		2.09487			SEC14-like protein 2;Sec14l2
	Nsdhl		522.5		250.75		2.08375			Sterol-4-alpha-carboxylate 3-dehydrogenase, decarboxylating;Nsdhl
	Cpt1b		34		16.6		2.04819			Carnitine O-palmitoyltransferase 1, muscle isoform;Cpt1b
	Hsd17b11		1151.53		566.9		2.03128			Estradiol 17-beta-dehydrogenase 11;Hsd17b11
	St3gal6		181.2		90.25		2.00776			Type 2 lactosamine alpha-2,3-sialyltransferase;St3gal6
	Tm7sf2		1808.03		901.1		2.00647			Delta(14)-sterol reductase;Tm7sf2
			TYPE-II UPREGULATED IN INFECTION
	GENE		NORMAL		INFECTED		fold Increase			Gene name; Symbol
	Cyp7b1		1215.27		15447.9		12.7115			Cytochrome P450 7B1;Cyp7b1
	Cyp2d9		9101.3		40761.9		4.4787			Cytochrome P450 2D9;Cyp2d9
	Cyp8b1		4976		19283.2		3.87525			Cytochrome P450 8B1;Cyp8b1
	Keg1		4019.17		15349.2		3.819			Glycine N-acyltransferase-like protein Keg1;Keg1
	Plcg2		33.9667		126.45		3.72277			1-phosphatidylinositol-4,5-bisphosphate phosphodiesterase gamma-2;Plcg2
	Lcn2		1074.47		3595.5		3.34631			Chloride channel protein 2;Clcn2
	Prg4		105.567		318.85		3.02037			Lipid phosphate phosphatase-related protein type 2;Lppr2
	Es31		4148.6		11706.5		2.82181			Liver carboxylesterase 31;Es31
	Pla1a		337.867		939.75		2.78142			Acyl-protein thioesterase 1;Lypla1
	Gdpd1		34.8		91.9		2.6408			Glycerophosphodiester phosphodiesterase domain-containing protein 1;Gdpd1
	Slc25a30		43.5		109.35		2.51379			Kidney mitochondrial carrier protein 1;Slc25a30
	Apol9b		2238.37		5424.6		2.42346			Apol9a;Apol9a
	Arsg		97.2333		229.35		2.35876			Arylsulfatase G;Arsg
	Sgms2		94.8333		215.5		2.27241			Phosphatidylcholine:ceramide cholinephosphotransferase 2;Sgms2
	Stard3nl		147.567		318.6		2.15902			MLN64 N-terminal domain homolog;Stard3nl
	Mup1		27184.6		57921.2		2.13066			Major urinary protein 1;Mup1
	Ldhd		436.2		891.15		2.04298			Probable D-lactate dehydrogenase, mitochondrial;Ldhd
	Arsa		273.367		557.3		2.03865			Phenylalanyl-tRNA synthetase alpha chain;Farsa
	C1qc		1444.07		2914.4		2.01819			Complement C1q subcomponent subunit C;C1qc
